# Supplementary material for: Mitochondrial dysfunction in an animal model of diabetic neuropathy is associated with a reduction of neurosteroid synthesis
Source: F1000Res. 2018 Mar 9;6:506. Originally published 2017 Apr 18. [Version 2] doi: 10.12688/f1000research.11056.2 (PMC5861509; doi:10.12688/f1000research.11056.2)
Supplement: Supplementary file 1 [file f1000research-6-15396-s0000.tgz]

Archive with 1 entries (1 files):
- 0b619211-f27f-4d30-a31a-8584abdcfd0c.zip
